# Supplementary material for: Genome-wide characterization, evolutionary analysis of WRKY genes in Cucurbitaceae species and assessment of its roles in resisting to powdery mildew disease
Source: PLoS One. 2018 Dec 27;13(12):e0199851. doi: 10.1371/journal.pone.0199851 (PMC6307730; doi:10.1371/journal.pone.0199851)
Supplement: S1 Table — (XLS) [file pone.0199851.s003.xls]

## Sheet: Sheet1
Table S1. Oligonucleotide primer sequences used for qRT-PCR.
ID	mRNA	Sequence (5'-3')
CmWRKY6-FP	CmWRKY6	TCGTTCATGTCCTCTGCTATCA
CmWRKY6-RP	CmWRKY6	AGTCGGTGCTGGTGCTAA
CmWRKY15-FP	CmWRKY15	TGGAATCTCTGGTGACGGATAC
CmWRKY15-RP	CmWRKY15	GTGCTTACGGACTGGACAAC
CmWRKY31-FP	CmWRKY31	AGGACTGTCAGCCTATCATCA
CmWRKY31-RP	CmWRKY31	CACTTACCGCCTCCATATCG
CmWRKY47-FP	CmWRKY47	CGTCCGAGAAGAATATGGTGAAG
CmWRKY47-RP	CmWRKY47	AGTTGTAGCCGTCGTCAGA
CmWRKY48-FP	CmWRKY48	GGAGCGTCAACGACATCTATAAG
CmWRKY48-RP	CmWRKY48	CCACTTGTAGCCATCATCCATAA
CmWRKY55-FP	CmWRKY55	CCGAAGGAGAGGAATTATATGGAT
CmWRKY55-RP	CmWRKY55	GCAAACAACAGTCAACATTTCAG
CmVQ16-FP	CmVQ16	TGGTGCAGAAGCTGACGG
CmVQ16-RP	CmVQ16	CAGCACTCTTTGGAACTC
CmVQ18-FP	CmVQ18	CAATCCGTAAGCTAGAG
CmVQ18-RP	CmVQ18	CAATGACTCGTCGGCAGC
CmVQ23-FP	CmVQ23	GTATTATTTGCATCCGAGTC
CmVQ23-RP	CmVQ23	CTGTTATTACAATCGGAA
CmActin-FP	CmActin	CGCCACTCAACCCAAAGG
CmActin-RP	CmActin	CATCACCAGAATCCAGCACAAT
