# Supplementary material for: Genome-wide characterization, evolutionary analysis of WRKY genes in Cucurbitaceae species and assessment of its roles in resisting to powdery mildew disease
Source: PLoS One. 2018 Dec 27;13(12):e0199851. doi: 10.1371/journal.pone.0199851 (PMC6307730; doi:10.1371/journal.pone.0199851)
Supplement: S3 Table — (XLSX) [file pone.0199851.s005.xlsx]

## Sheet: melon
The detailed information of all identified WRKY family members in melon
Gene Name	Locus ID	ORF (aa)	Group	Conserved WRKY motif	Zinc-finger structure	Best hit to Arabidopsis	Locus ID	Chromosome Location	Location_Start	Location_End	Number of exon	strant	abiotic stresses
CmWRKY1	MELO3C000030P1	325	IIc	WRKYGQK	C-X4-C-X23-HTH	AT5G49520.1	AtWRKY48	chr0	8955320	8956790	2	-	drought, salt
CmWRKY2	MELO3C002202P1	615	IIb	WRKYGQK	C-X5-C-X23-HNH	AT5G15130.1	AtWRKY72	chr12	24478483	24481756	4	-
CmWRKY3	MELO3C002675P1	283	IIe	WRKYGQK	C-X5-C-X23-HNH	AT1G29280.1	AtWRKY65	chr12	20985419	20986437	3	+
CmWRKY4	MELO3C002875P1	406	IIe	WRKYGQK	C-X5-C-X23-HNH	AT2G34830.1	AtWRKY35	chr9	6752189	6755487	3	+
CmWRKY5	MELO3C003140P1	280	IIa	WRKYGQK	C-X4-C-X23-HLH	AT5G43290.1	AtWRKY49	chr8	30216450	30218305	3	-
CmWRKY6	MELO3C003622P1	350	IId	WRKYGQK	C-X5-C-X23-HRH	AT4G31550.2	AtWRKY11	chr4	2791019	2792611	3	+	drought
CmWRKY7	MELO3C005843P1	347	IIe	WRKYGQK	C-X5-C-X23-HSH	AT5G52830.1	AtWRKY27	chr9	23575488	23576901	3	+
CmWRKY8	MELO3C005937P1	220	IIc	WRKYGQK	C-X4-C-X23-HNH	AT2G44745.1	AtWRKY12	chr6	86071	87949	4	+
CmWRKY9	MELO3C006078P1	179	IIc	WRKYGQK	C-X4-C-X23-HNH	AT3G62340.1	AtWRKY56	chr6	911785	912502	2	+
CmWRKY10	MELO3C006081P1	331	IIe	WRKYGQK	C-X5-C-X23-HNH	AT4G01250.1	AtWRKY22	chr6	920181	921379	3	-	drought, salt
CmWRKY11	MELO3C006725P1	174	IIc	WRKYGQK	C-X4-C-X23-HTH	AT5G49520.1	AtWRKY48	chr6	5400595	5401230	2	+	drought, salt
CmWRKY12	MELO3C007048P1	519	IIe	WRKYGQK	C-X5-C-X23-HNH	AT2G34830.1	AtWRKY35	chr8	465337	468354	3	+	salt
CmWRKY13	MELO3C007157P1	262	IIc	WRKYGQK	C-X4-C-X23-HNH	AT1G29860.1	AtWRKY71	chr8	1170649	1172372	3	-
CmWRKY14	MELO3C007409P1	622	IIb	WRKYGQK	C-X5-C-X23-HNH	AT4G04450.1	AtWRKY42	chr8	2600293	2602651	6	-
CmWRKY15	MELO3C007458P1	152	IIc	WRKYGQK	C-X4-C-X23-HAH	AT4G39410.1	AtWRKY13	chr8	2937841	2939413	3	-
CmWRKY16	MELO3C007470P1	201	IIa	WRKYGKK	C-X4-C-X23-HNH	AT5G26170.1	AtWRKY51	chr8	3017511	3019095	3	+
CmWRKY17	MELO3C007576P1	295	IId	WRKYGQK	C-X5-C-X23-HNH	AT2G23320.1	AtWRKY15	chr8	3816082	3817161	3	-	drought, salt
CmWRKY18	MELO3C008175P1	147	IIc	WRKYGQK	C-X4-C-X23-HSH	AT5G13080.1	AtWRKY75	chr3	1547729	1548401	2	+	salt
CmWRKY19	MELO3C009097P1	295	III	WRKYGQK	C-X7-C-X23-HTC	AT3G56400.1	AtWRKY70	chr4	33030851	33031848	2	+
CmWRKY20	MELO3C009127P1	476	I	WRKYGQK	C-X4-C-X22-HNH (N)/C-X4-C-X23-HNH (C)	AT2G38470.1	AtWRKY33	chr4	32858188	32860586	3	-	drought, salt
CmWRKY21	MELO3C009302P1	470	I	WRKYGQK	C-X4-C-X22-HSH (N)/C-X4-C-X23-HNH (C)	AT2G37260.1	AtWRKY44	chr4	31805550	31807756	5	-
CmWRKY22	MELO3C010057P1	533	I	WRKYGQK	C-X4-C-X22-HNH (N)/C-X4-C-X23-HNH (C)	AT5G56270.1	AtWRKY2	chr2	11970899	11982119	5	+	heat
CmWRKY23	MELO3C010223P1	512	I	WRKYGQK	C-X4-C-X22-HSH (N)/C-X4-C-X23-HDH (C)	AT4G30935.1	AtWRKY32	chr2	14805397	14808560	5	+
CmWRKY24	MELO3C011295P1	318	IIb	WRKYGQK	C-X5-C-X23-HNH	AT1G80840.1	AtWRKY40	chr3	24841189	24842918	4	+	drought, salt
CmWRKY25	MELO3C011432P1	309	IIc	WRKYGQK	C-X4-C-X23-HCH	AT1G69310.1	AtWRKY57	chr3	23769557	23773688	3	+	cold, drought, salt
CmWRKY26	MELO3C012130P1	496	I	WRKYGQK	C-X4-C-X22-HNH (N)/C-X4-C-X23-HNH (C)	AT1G13960.1	AtWRKY3	chr10	2463558	2466712	4	-	drought, salt
CmWRKY27	MELO3C012635P1	297	IIc	WRKYGQK	C-X4-C-X23-HNH	AT1G29860.1	AtWRKY28	chr1	20564526	20566743	3	-
CmWRKY28	MELO3C014066P1	768	I	WRKYGQK	C-X4-C-X22-HNH (N)/C-X4-C-X23-HNH (C)	AT5G56270.1	AtWRKY2	chr6	32211214	32215481	5	-	heat
CmWRKY29	MELO3C014134P1	533	I	WRKYGQK	C-X4-C-X22-HDH (N)/C-X4-C-X23-HNH (C)	AT4G26640.1	AtWRKY20	chr6	31426173	31432459	6	-
CmWRKY30	MELO3C014305P1	343	IId	WRKYGQK	C-X5-C-X23-HSH	AT2G30590.1	AtWRKY21	chr5	4039188	4040838	3	-
CmWRKY31	MELO3C014896P1	170	IIc	WRKYGQK	C-X4-C-X23-HTH	AT5G13080.1	AtWRKY75	chr6	22075734	22078277	2	-	salt
CmWRKY32	MELO3C015776P1	243	IId	WRKYGQK	C-X5-C-X23-HNH	AT5G28650.1	AtWRKY21	chr1	28465529	28466948	3	-
CmWRKY33	MELO3C015910P1	240	IIc	WRKYGQK	C-X4-C-X23-HTH	AT2G47260.1	AtWRKY23	chr1	30382162	30384994	3	-
CmWRKY34	MELO3C016281P1	327	III	WRKYGQK	C-X7-C-X23-HTC	AT4G11070.1	AtWRKY41	chr7	21568310	21570042	3	-	drought
CmWRKY35	MELO3C016337P1	146	IIc	WRKYGQK	C-X4-C-X23-HNH	AT1G64000.1	AtWRKY24	chr7	22179039	22180697	2	-
CmWRKY36	MELO3C016338P1	271	IIe	WRKYGQK	C-X5-C-X23-HNH	AT4G23550.1	AtWRKY22	chr7	22188456	22189756	2	-
CmWRKY37	MELO3C016774P1	390	IId	WRKYGQK	C-X5-C-X23-HNH	AT4G24240.1	AtWRKY7	chr7	2165247	2166845	3	+	salt
CmWRKY38	MELO3C016966P1	325	IIb	WRKYGQK	C-X5-C-X23-HSH	AT1G80840.1	AtWRKY40	chr7	797893	801166	5	-	drought, salt
CmWRKY39	MELO3C017157P1	585	IIb	WRKYGQK	C-X4-C-X23-HNH	AT1G18860.1	AtWRKY61	chr2	24695963	24699437	6	+
CmWRKY40	MELO3C017415P1	283	IId	WRKYGQK	C-X5-C-X23-HRH	AT4G31550.2	AtWRKY11	chr2	22590886	22592023	3	+	drought
CmWRKY41	MELO3C017743P1	111	IIc	WRKYGQK	C-X4-C-X23-HSH	AT5G13080.1	AtWRKY75	chr7	24547913	24549268	2	-	salt
CmWRKY42	MELO3C017912P1	288	IIe	WRKYGQK	C-X5-C-X23-HNH	AT5G45050.1	AtWRKY35	chr7	25850172	25851329	3	-	heat
CmWRKY43	MELO3C018717P1	297	IIe	WRKYGQK	C-X5-C-X23-HNH	AT3G58710.1	AtWRKY69	chr1	2330623	2332803	4	-
CmWRKY44	MELO3C019494P1	258	IIb	WRKYGQK	C-X5-C-X23-HNH	AT1G68150.1	AtWRKY9	chr6	10667194	10668617	3	+
CmWRKY45	MELO3C019679P1	305	IIc	WRKYGQK	C-X4-C-X23-HNH	AT1G66550.2	AtWRKY28	chr11	22911642	22913972	3	-
CmWRKY46	MELO3C020166P1	292	III	WRKYGQK	C-X7-C-X25-HTC	AT2G40750.1	AtWRKY70	chr10	8844266	8846656	3	-
CmWRKY47	MELO3C020489P1	577	I	WRKYGQK	C-X4-C-X22-HNH (N)/C-X4-C-X23-HNH (C)	AT2G38470.1	AtWRKY33	chr12	211066	213646	5	-	drought, salt
CmWRKY48	MELO3C020963P1	212	IIa	WRKYGKK	C-X4-C-X23-HNH	AT2G46400.1	AtWRKY53	chr11	2430112	2432789	3	-	cold
CmWRKY49	MELO3C020967P1	248	IIc	WRKYGQK	C-X4-C-X23-HVH	AT4G39410.1	AtWRKY13	chr11	2375320	2376973	4	+
CmWRKY50	MELO3C022014P1	506	I	WRKYGQK	C-X4-C-X22-HNH (N)/C-X4-C-X23-HNH (C)	AT3G01080.1	AtWRKY3	chr9	1829640	1833770	4	-
CmWRKY51	MELO3C024135P1	296	III	WRKYGQK	C-X7-C-X23-HTC	AT2G46400.1	AtWRKY53	chr1	5381533	5383087	3	+
CmWRKY52	MELO3C024209P1	444	I	WRKYGQK	C-X4-C-X22-HDH (N)/C-X4-C-X23-HDH (C)	AT2G04880.2	AtWRKY1	chr1	4013230	4015261	6	-
CmWRKY53	MELO3C024787P1	294	IId	WRKYGQK	C-X5-C-X23-HNH	AT2G23320.1	AtWRKY15	chr11	8271150	8272527	3	-	drought, salt
CmWRKY54	MELO3C025686P1	327	I	WRKYGQK	C-X4-C-X23-HNH	AT2G38470.1	AtWRKY26	chr11	24881167	24885430	6	+	drought, salt
CmWRKY55	MELO3C026740P1	313	IIb	WRKYGQK	C-X5-C-X23-HNH	AT1G80840.1	AtWRKY40	chr4	24993110	24994426	5	-	drought, salt
CmWRKY56	MELO3C026932P1	379	III	WRKYGQK	C-X7-C-X23-HSC	AT5G24110.1	AtWRKY30	chr6	8361359	8362769	3	+	drought, salt
