# Supplementary material for: Genome-wide characterization, evolutionary analysis of WRKY genes in Cucurbitaceae species and assessment of its roles in resisting to powdery mildew disease
Source: PLoS One. 2018 Dec 27;13(12):e0199851. doi: 10.1371/journal.pone.0199851 (PMC6307730; doi:10.1371/journal.pone.0199851)
Supplement: S4 Table — (XLSX) [file pone.0199851.s006.xlsx]

## Sheet: melon and cucumber
Orthologous gene pairs		Protein identity(%)	Chromosome Location of CmWRKY	Chromosome Location of of CsWRKY
CmWRKY50	CsWRKY24	98.62	chr12	Chr1
CmWRKY53	CsWRKY3	98.3	chr12	Chr1
CmWRKY31	CsWRKY45	98.18	chr9	Chr1
CmWRKY41	CsWRKY7	98.04	chr8	Chr4
CmWRKY47	CsWRKY11	97.23	chr4	Chr3
CmWRKY22	CsWRKY20	97.19	chr9	Chr5
CmWRKY49	CsWRKY49	97.18	chr6	Chr3
CmWRKY55	CsWRKY12	97.14	chr8	Chr6
CmWRKY38	CsWRKY34	96.91	chr8	Chr6
CmWRKY20	CsWRKY14	96.43	chr8	Chr6
CmWRKY35	CsWRKY40	96.19	chr3	Chr2
CmWRKY17	CsWRKY25	95.93	chr4	Chr3
CmWRKY32	CsWRKY42	95.93	chr4	Chr3
CmWRKY29	CsWRKY54	95.87	chr4	Chr3
CmWRKY37	CsWRKY23	95.83	chr2	Chr1
CmWRKY3	CsWRKY43	95.79	chr2	Chr1
CmWRKY44	CsWRKY22	95.77	chr3	Chr2
CmWRKY19	CsWRKY13	95.71	chr6	Chr3
CmWRKY43	CsWRKY9	95.64	chr6	Chr3
CmWRKY36	CsWRKY39	95.59	chr5	Chr2
CmWRKY13	CsWRKY2	95.42	chr6	Chr3
CmWRKY4	CsWRKY4	95.09	chr1	Chr7
CmWRKY15	CsWRKY27	94.56	chr1	Chr7
CmWRKY28	CsWRKY46	94.35	chr7	Chr4
CmWRKY30	CsWRKY33	93.68	chr7	Chr4
CmWRKY56	CsWRKY53	93.47	chr7	Chr4
CmWRKY33	CsWRKY5	92.98	chr7	Chr4
CmWRKY52	CsWRKY32	92.83	chr7	Chr4
CmWRKY5	CsWRKY28	92.17	chr2	Chr1
CmWRKY10	CsWRKY1	91.67	chr2	Chr1
CmWRKY2	CsWRKY10	91.65	chr7	Chr4
CmWRKY40	CsWRKY36	90.97	chr7	Chr4
CmWRKY18	CsWRKY17	90.35	chr1	Chr7
CmWRKY24	CsWRKY19	90.27	chr6	Chr3
CmWRKY23	CsWRKY41	89.13	chr10	Chr5
CmWRKY34	CsWRKY55	88.45	chr12	Chr1
CmWRKY51	CsWRKY21	88.18	chr11	Chr2
CmWRKY6	CsWRKY6	87.43	chr9	Chr5
CmWRKY42	CsWRKY8	87.33	chr1	Chr7
CmWRKY21	CsWRKY15	84.03	chr1	Chr7
CmWRKY39	CsWRKY16	83.8	chr11	Chr2
CmWRKY46	CsWRKY37	83.52	chr4	Chr3
CmWRKY7	CsWRKY35	74.21	chr6	Chr3

## Sheet: melon and watermelon
Orthologous gene pairs		Protein identity(%)	Chromosome Location of CmWRKY	Chromosome Location of ClWRKY
CmWRKY53	ClWRKY16	95.92	chr0	Chr6
CmWRKY50	ClWRKY15	95.26	chr12	Chr1
CmWRKY27	ClWRKY50	94.97	chr12	Chr3
CmWRKY6	ClWRKY29	93.77	chr9	Chr3
CmWRKY55	ClWRKY8	93.61	chr8	Chr4
CmWRKY37	ClWRKY32	93.25	chr4	Chr5
CmWRKY47	ClWRKY22	92.83	chr6	Chr5
CmWRKY22	ClWRKY23	91.57	chr6	Chr5
CmWRKY29	ClWRKY7	90.69	chr8	Chr1
CmWRKY28	ClWRKY6	90.53	chr8	Chr1
CmWRKY49	ClWRKY18	90	chr8	Chr1
CmWRKY17	ClWRKY4	89.93	chr3	Chr11
CmWRKY43	ClWRKY42	89.33	chr4	Chr10
CmWRKY20	ClWRKY12	88.66	chr4	Chr10
CmWRKY38	ClWRKY33	88.31	chr4	Chr10
CmWRKY10	ClWRKY36	88.17	chr2	Chr3
CmWRKY26	ClWRKY30	87.5	chr2	Chr6
CmWRKY31	ClWRKY27	87.5	chr3	Chr8
CmWRKY14	ClWRKY5	86.68	chr10	Chr5
CmWRKY23	ClWRKY39	86.21	chr1	Chr9
CmWRKY40	ClWRKY40	85.16	chr6	Chr10
CmWRKY3	ClWRKY24	85.11	chr6	Chr10
CmWRKY52	ClWRKY21	84	chr6	Chr5
CmWRKY19	ClWRKY13	83.86	chr1	Chr9
CmWRKY35	ClWRKY47	83.56	chr1	Chr9
CmWRKY34	ClWRKY46	82.27	chr7	Chr7
CmWRKY4	ClWRKY25	81.17	chr7	Chr7
CmWRKY13	ClWRKY2	80.92	chr7	Chr5
CmWRKY21	ClWRKY11	80.9	chr7	Chr5
CmWRKY32	ClWRKY51	79.69	chr2	Chr6
CmWRKY2	ClWRKY1	79.65	chr2	Chr6
CmWRKY1	ClWRKY38	78.06	chr7	Chr10
CmWRKY8	ClWRKY34	77.92	chr1	Chr7
CmWRKY24	ClWRKY49	77.22	chr6	Chr5
CmWRKY51	ClWRKY52	76.92	chr11	Chr2
CmWRKY18	ClWRKY14	76.86	chr10	Chr7
CmWRKY33	ClWRKY53	76.27	chr12	Chr3
CmWRKY56	ClWRKY28	75.52	chr11	Chr2
CmWRKY45	ClWRKY20	73.33	chr9	Chr11
CmWRKY46	ClWRKY45	72.07	chr1	Chr9
CmWRKY42	ClWRKY10	71.57	chr1	Chr2
CmWRKY44	ClWRKY31	68.03	chr11	Chr2
CmWRKY39	ClWRKY41	66.83	chr4	Chr10
CmWRKY5	ClWRKY26	65.51	chr6	Chr5

## Sheet: watermelon and cucumber
Orthologous gene pairs		Protein identity(%)	Chromosome Location of CsWRKY	Chromosome Location of ClWRKY
CsWRKY24	ClWRKY15	95.65	Chr3	Chr5
CsWRKY3	ClWRKY16	95.56	Chr6	Chr1
CsWRKY11	ClWRKY22	92.31	Chr2	Chr2
CsWRKY30	ClWRKY48	92.16	Chr1	Chr3
CsWRKY12	ClWRKY8	92.06	Chr7	Chr9
CsWRKY23	ClWRKY32	91.69	Chr3	Chr5
CsWRKY31	ClWRKY17	91.36	Chr4	Chr10
CsWRKY40	ClWRKY47	91.35	Chr7	Chr7
CsWRKY25	ClWRKY4	89.9	Chr1	Chr1
CsWRKY20	ClWRKY23	89.34	Chr1	Chr3
CsWRKY49	ClWRKY18	88.8	Chr3	Chr10
CsWRKY14	ClWRKY12	88.66	Chr3	Chr10
CsWRKY55	ClWRKY46	88.64	Chr3	Chr10
CsWRKY54	ClWRKY7	88.45	Chr3	Chr10
CsWRKY9	ClWRKY42	88.37	Chr1	Chr6
CsWRKY4	ClWRKY25	88.35	Chr2	Chr11
CsWRKY1	ClWRKY36	87.8	Chr2	Chr8
CsWRKY45	ClWRKY27	87.72	Chr1	Chr3
CsWRKY34	ClWRKY33	87.65	Chr7	Chr9
CsWRKY32	ClWRKY21	87.24	Chr3	Chr5
CsWRKY36	ClWRKY40	84.95	Chr4	Chr5
CsWRKY6	ClWRKY29	84.7	Chr5	Chr11
CsWRKY41	ClWRKY39	84.66	Chr6	Chr1
CsWRKY43	ClWRKY24	83.45	Chr6	Chr8
CsWRKY13	ClWRKY13	82.93	Chr7	Chr2
CsWRKY2	ClWRKY2	82.44	Chr7	Chr2
CsWRKY42	ClWRKY51	82.27	Chr4	Chr5
CsWRKY15	ClWRKY11	80.48	Chr1	Chr6
CsWRKY10	ClWRKY1	79.84	Chr5	Chr7
CsWRKY38	ClWRKY44	79.75	Chr5	Chr7
CsWRKY17	ClWRKY14	79.67	Chr4	Chr7
CsWRKY19	ClWRKY49	78.43	Chr1	Chr6
CsWRKY5	ClWRKY53	76.05	Chr7	Chr9
CsWRKY56	ClWRKY37	75.07	Chr1	Chr3
CsWRKY22	ClWRKY31	73.99	Chr3	Chr5
CsWRKY21	ClWRKY52	73.79	Chr2	Chr2
CsWRKY16	ClWRKY41	73.51	Chr6	Chr2
CsWRKY8	ClWRKY10	71.91	Chr3	Chr10
CsWRKY51	ClWRKY19	64.83	Chr4	Chr7
CsWRKY37	ClWRKY45	61.67	Chr3	Chr5
