# Supplementary material for: Genome-wide characterization, evolutionary analysis of WRKY genes in Cucurbitaceae species and assessment of its roles in resisting to powdery mildew disease
Source: PLoS One. 2018 Dec 27;13(12):e0199851. doi: 10.1371/journal.pone.0199851 (PMC6307730; doi:10.1371/journal.pone.0199851)
Supplement: S5 Table — (XLSX) [file pone.0199851.s007.xlsx]

## Sheet: Sheet1
Gene ID1	Gene ID2	weight	coefficient	RSQ
MELO3C009127 [CmWRKY20]	MELO3C002611 [CmVQ1]	0.071	0.66	0.436
MELO3C026740 [CmWRKY55]	MELO3C003622 [CmWRKY6]	0.032	0.563	0.317
MELO3C019076 [CmVQ21]	MELO3C012635 [CmWRKY27]	0.066	0.56	0.313
MELO3C009629 [CmVQ11]	MELO3C002675 [CmWRKY3]	0.746	0.989	0.979
MELO3C009629 [CmVQ11]	MELO3C006081 [CmWRKY10]	0.223	0.716	0.512
MELO3C020166 [CmWRKY46]	MELO3C019076 [CmVQ21]	0.037	0.646	0.417
MELO3C024787 [CmWRKY53]	MELO3C020489 [CmWRKY47]	0.127	0.798	0.636
MELO3C007576 [CmWRKY17]	MELO3C007278 [CmVQ7]	0.042	0.619	0.383
MELO3C009302 [CmWRKY21]	MELO3C007576 [CmWRKY17]	0.176	0.676	0.458
MELO3C020963 [CmWRKY48]	MELO3C007028 [CmVQ6]	0.088	0.748	0.56
MELO3C005843 [CmWRKY7]	MELO3C004409 [CmVQ5]	0.353	0.749	0.562
MELO3C016774 [CmWRKY37]	MELO3C003622 [CmWRKY6]	0.057	0.881	0.777
MELO3C020963 [CmWRKY48]	MELO3C002611 [CmVQ1]	0.095	0.715	0.511
MELO3C017743 [CmWRKY41]	MELO3C014896 [CmWRKY31]	0.038	0.666	0.443
MELO3C007458 [CmWRKY15]	MELO3C003446 [CmVQ3]	0.117	0.821	0.674
MELO3C020963 [CmWRKY48]	MELO3C000030 [CmWRKY1]	0.074	0.73	0.533
MELO3C017157 [CmWRKY39]	MELO3C006725 [CmWRKY11]	0.677	0.871	0.759
MELO3C011295 [CmWRKY24]	MELO3C007470 [CmWRKY16]	0.121	0.68	0.462
MELO3C009575 [CmVQ10]	MELO3C007409 [CmWRKY14]	0.03	0.613	0.376
MELO3C010057 [CmWRKY22]	MELO3C003446 [CmVQ3]	0.077	0.816	0.666
MELO3C026932 [CmWRKY56]	MELO3C002611 [CmVQ1]	0.146	0.782	0.612
MELO3C004409 [CmVQ5]	MELO3C002675 [CmWRKY3]	0.666	0.85	0.722
MELO3C017584 [CmVQ20]	MELO3C007048 [CmWRKY12]	0.042	0.626	0.392
MELO3C009127 [CmWRKY20]	MELO3C000030 [CmWRKY1]	0.048	0.591	0.349
MELO3C024787 [CmWRKY53]	MELO3C016281 [CmWRKY34]	0.128	0.786	0.618
MELO3C020967 [CmWRKY49]	MELO3C014066 [CmWRKY28]	0.054	0.681	0.463
MELO3C020963 [CmWRKY48]	MELO3C020489 [CmWRKY47]	0.142	0.838	0.702
MELO3C015776 [CmWRKY32]	MELO3C009575 [CmVQ10]	0.239	0.814	0.662
MELO3C019494 [CmWRKY44]	MELO3C017157 [CmWRKY39]	0.732	0.974	0.949
MELO3C020489 [CmWRKY47]	MELO3C003622 [CmWRKY6]	0.03	0.649	0.422
MELO3C009629 [CmVQ11]	MELO3C002202 [CmWRKY2]	0.667	0.943	0.889
MELO3C017584 [CmVQ20]	MELO3C007278 [CmVQ7]	0.044	0.566	0.32
MELO3C016337 [CmWRKY35]	MELO3C006078 [CmWRKY9]	0.337	0.937	0.878
MELO3C017584 [CmVQ20]	MELO3C007576 [CmWRKY17]	0.037	0.599	0.359
MELO3C005843 [CmWRKY7]	MELO3C002202 [CmWRKY2]	0.543	0.912	0.832
MELO3C012635 [CmWRKY27]	MELO3C012130 [CmWRKY26]	0.08	0.72	0.518
MELO3C017157 [CmWRKY39]	MELO3C006078 [CmWRKY9]	0.284	0.621	0.386
MELO3C017312 [CmVQ19]	MELO3C010713 [CmVQ12]	0.725	0.921	0.847
MELO3C016947 [CmVQ18]	MELO3C010713 [CmVQ12]	0.186	0.611	0.374
MELO3C017157 [CmWRKY39]	MELO3C005843 [CmWRKY7]	0.707	0.92	0.847
MELO3C014134 [CmWRKY29]	MELO3C010057 [CmWRKY22]	0.067	0.715	0.512
MELO3C017415 [CmWRKY40]	MELO3C006725 [CmWRKY11]	0.035	0.601	0.362
MELO3C016281 [CmWRKY34]	MELO3C000030 [CmWRKY1]	0.052	0.605	0.366
MELO3C023257 [CmVQ22]	MELO3C007048 [CmWRKY12]	0.077	0.68	0.462
MELO3C006725 [CmWRKY11]	MELO3C006081 [CmWRKY10]	0.092	0.728	0.53
MELO3C020967 [CmWRKY49]	MELO3C017584 [CmVQ20]	0.069	0.693	0.48
MELO3C017415 [CmWRKY40]	MELO3C007409 [CmWRKY14]	0.097	0.741	0.548
MELO3C017415 [CmWRKY40]	MELO3C009575 [CmVQ10]	0.055	0.648	0.42
MELO3C026932 [CmWRKY56]	MELO3C024787 [CmWRKY53]	0.19	0.825	0.681
MELO3C006725 [CmWRKY11]	MELO3C002202 [CmWRKY2]	0.513	0.827	0.684
MELO3C025686 [CmWRKY54]	MELO3C019494 [CmWRKY44]	0.755	0.977	0.954
MELO3C026932 [CmWRKY56]	MELO3C016281 [CmWRKY34]	0.266	0.931	0.868
MELO3C006078 [CmWRKY9]	MELO3C004409 [CmVQ5]	0.078	0.593	0.351
MELO3C016338 [CmWRKY36]	MELO3C007409 [CmWRKY14]	0.063	0.596	0.355
MELO3C019494 [CmWRKY44]	MELO3C005843 [CmWRKY7]	0.614	0.95	0.902
MELO3C025686 [CmWRKY54]	MELO3C002202 [CmWRKY2]	0.737	0.96	0.921
MELO3C005937 [CmWRKY8]	MELO3C003446 [CmVQ3]	0.037	0.631	0.398
MELO3C020489 [CmWRKY47]	MELO3C007028 [CmVQ6]	0.151	0.854	0.729
MELO3C019679 [CmWRKY45]	MELO3C016337 [CmWRKY35]	0.049	0.597	0.356
MELO3C020967 [CmWRKY49]	MELO3C007576 [CmWRKY17]	0.077	0.566	0.32
MELO3C007576 [CmWRKY17]	MELO3C003140 [CmWRKY5]	0.04	0.632	0.399
MELO3C026740 [CmWRKY55]	MELO3C000030 [CmWRKY1]	0.111	0.758	0.575
MELO3C023257 [CmVQ22]	MELO3C003285 [CmVQ2]	0.035	0.573	0.329
MELO3C025686 [CmWRKY54]	MELO3C005843 [CmWRKY7]	0.73	0.921	0.849
MELO3C020967 [CmWRKY49]	MELO3C006081 [CmWRKY10]	0.051	0.737	0.544
MELO3C014134 [CmWRKY29]	MELO3C003446 [CmVQ3]	0.031	0.576	0.332
MELO3C007028 [CmVQ6]	MELO3C000030 [CmWRKY1]	0.044	0.606	0.367
MELO3C017912 [CmWRKY42]	MELO3C012130 [CmWRKY26]	0.163	0.832	0.693
MELO3C013853 [CmVQ15]	MELO3C009575 [CmVQ10]	0.2	0.788	0.621
MELO3C026380 [CmVQ24]	MELO3C009127 [CmWRKY20]	0.057	0.66	0.436
MELO3C020489 [CmWRKY47]	MELO3C002611 [CmVQ1]	0.065	0.618	0.382
MELO3C014305 [CmWRKY30]	MELO3C006725 [CmWRKY11]	0.122	0.617	0.38
MELO3C026932 [CmWRKY56]	MELO3C020963 [CmWRKY48]	0.149	0.742	0.551
MELO3C016281 [CmWRKY34]	MELO3C007157 [CmWRKY13]	0.04	0.556	0.309
MELO3C025686 [CmWRKY54]	MELO3C004409 [CmVQ5]	0.666	0.842	0.708
MELO3C006078 [CmWRKY9]	MELO3C005843 [CmWRKY7]	0.149	0.551	0.303
MELO3C009302 [CmWRKY21]	MELO3C007278 [CmVQ7]	0.134	0.713	0.508
MELO3C017584 [CmVQ20]	MELO3C014066 [CmWRKY28]	0.066	0.751	0.563
MELO3C010057 [CmWRKY22]	MELO3C007458 [CmWRKY15]	0.034	0.625	0.391
MELO3C020967 [CmWRKY49]	MELO3C007278 [CmVQ7]	0.056	0.609	0.371
MELO3C014305 [CmWRKY30]	MELO3C002675 [CmWRKY3]	0.328	0.633	0.401
MELO3C009629 [CmVQ11]	MELO3C006725 [CmWRKY11]	0.637	0.884	0.782
MELO3C017584 [CmVQ20]	MELO3C009302 [CmWRKY21]	0.136	0.703	0.494
MELO3C017157 [CmWRKY39]	MELO3C009629 [CmVQ11]	0.724	0.984	0.969
MELO3C019494 [CmWRKY44]	MELO3C002202 [CmWRKY2]	0.614	0.943	0.889
MELO3C026932 [CmWRKY56]	MELO3C026740 [CmWRKY55]	0.304	0.979	0.958
MELO3C015910 [CmWRKY33]	MELO3C000030 [CmWRKY1]	0.031	0.682	0.465
MELO3C019494 [CmWRKY44]	MELO3C002675 [CmWRKY3]	0.753	0.976	0.953
MELO3C024135 [CmWRKY51]	MELO3C002611 [CmVQ1]	0.137	0.834	0.696
MELO3C026740 [CmWRKY55]	MELO3C020489 [CmWRKY47]	0.267	0.908	0.825
MELO3C007278 [CmVQ7]	MELO3C006081 [CmWRKY10]	0.039	0.57	0.325
MELO3C014134 [CmWRKY29]	MELO3C007278 [CmVQ7]	0.082	0.777	0.604
MELO3C016337 [CmWRKY35]	MELO3C007765 [CmVQ9]	0.053	0.57	0.325
MELO3C025686 [CmWRKY54]	MELO3C017157 [CmWRKY39]	0.752	0.995	0.99
MELO3C026740 [CmWRKY55]	MELO3C007028 [CmVQ6]	0.229	0.84	0.705
MELO3C020489 [CmWRKY47]	MELO3C000030 [CmWRKY1]	0.057	0.682	0.465
MELO3C016281 [CmWRKY34]	MELO3C002611 [CmVQ1]	0.076	0.667	0.444
MELO3C025686 [CmWRKY54]	MELO3C002675 [CmWRKY3]	0.749	0.998	0.997
MELO3C015910 [CmWRKY33]	MELO3C002611 [CmVQ1]	0.033	0.666	0.443
MELO3C024787 [CmWRKY53]	MELO3C002611 [CmVQ1]	0.065	0.726	0.527
MELO3C025686 [CmWRKY54]	MELO3C006078 [CmWRKY9]	0.294	0.631	0.398
MELO3C026740 [CmWRKY55]	MELO3C020963 [CmWRKY48]	0.179	0.8	0.64
MELO3C024135 [CmWRKY51]	MELO3C009127 [CmWRKY20]	0.121	0.736	0.541
MELO3C009629 [CmVQ11]	MELO3C004409 [CmVQ5]	0.614	0.884	0.781
MELO3C020967 [CmWRKY49]	MELO3C009302 [CmWRKY21]	0.264	0.881	0.776
MELO3C024135 [CmWRKY51]	MELO3C020963 [CmWRKY48]	0.124	0.72	0.518
MELO3C020967 [CmWRKY49]	MELO3C011042 [CmVQ13]	0.09	0.745	0.555
MELO3C019494 [CmWRKY44]	MELO3C004409 [CmVQ5]	0.552	0.813	0.661
MELO3C020963 [CmWRKY48]	MELO3C009127 [CmWRKY20]	0.126	0.794	0.63
MELO3C026932 [CmWRKY56]	MELO3C000030 [CmWRKY1]	0.125	0.785	0.617
MELO3C002675 [CmWRKY3]	MELO3C002202 [CmWRKY2]	0.735	0.959	0.919
MELO3C016966 [CmWRKY38]	MELO3C014066 [CmWRKY28]	0.062	0.66	0.436
MELO3C019494 [CmWRKY44]	MELO3C006078 [CmWRKY9]	0.253	0.648	0.42
MELO3C016774 [CmWRKY37]	MELO3C007409 [CmWRKY14]	0.039	0.667	0.445
MELO3C020489 [CmWRKY47]	MELO3C009127 [CmWRKY20]	0.248	0.938	0.88
MELO3C006081 [CmWRKY10]	MELO3C005843 [CmWRKY7]	0.131	0.633	0.401
MELO3C026932 [CmWRKY56]	MELO3C020489 [CmWRKY47]	0.213	0.832	0.693
MELO3C024787 [CmWRKY53]	MELO3C007028 [CmVQ6]	0.078	0.749	0.561
MELO3C023436 [CmVQ23]	MELO3C016694 [CmVQ17]	0.153	0.791	0.625
MELO3C006081 [CmWRKY10]	MELO3C002675 [CmWRKY3]	0.237	0.687	0.471
MELO3C019494 [CmWRKY44]	MELO3C016337 [CmWRKY35]	0.187	0.622	0.386
MELO3C014305 [CmWRKY30]	MELO3C004409 [CmVQ5]	0.091	0.563	0.317
MELO3C017912 [CmWRKY42]	MELO3C012635 [CmWRKY27]	0.16	0.7	0.491
MELO3C017584 [CmVQ20]	MELO3C016966 [CmWRKY38]	0.034	0.626	0.392
MELO3C024787 [CmWRKY53]	MELO3C007157 [CmWRKY13]	0.036	0.613	0.375
MELO3C014066 [CmWRKY28]	MELO3C006081 [CmWRKY10]	0.043	0.636	0.404
MELO3C016156 [CmVQ16]	MELO3C011295 [CmWRKY24]	0.093	0.701	0.491
MELO3C014134 [CmWRKY29]	MELO3C014066 [CmWRKY28]	0.114	0.855	0.731
MELO3C017157 [CmWRKY39]	MELO3C004409 [CmVQ5]	0.646	0.847	0.717
MELO3C014305 [CmWRKY30]	MELO3C002875 [CmWRKY4]	0.037	0.717	0.514
MELO3C016966 [CmWRKY38]	MELO3C005937 [CmWRKY8]	0.03	0.579	0.335
MELO3C007576 [CmWRKY17]	MELO3C007157 [CmWRKY13]	0.035	0.674	0.454
MELO3C006078 [CmWRKY9]	MELO3C002202 [CmWRKY2]	0.208	0.574	0.33
MELO3C017912 [CmWRKY42]	MELO3C007470 [CmWRKY16]	0.122	0.636	0.404
MELO3C017157 [CmWRKY39]	MELO3C016337 [CmWRKY35]	0.209	0.606	0.367
MELO3C023436 [CmVQ23]	MELO3C009575 [CmVQ10]	0.056	0.628	0.395
MELO3C026740 [CmWRKY55]	MELO3C024787 [CmWRKY53]	0.202	0.841	0.706
MELO3C014134 [CmWRKY29]	MELO3C006081 [CmWRKY10]	0.07	0.716	0.513
MELO3C026740 [CmWRKY55]	MELO3C002611 [CmVQ1]	0.147	0.784	0.615
MELO3C017157 [CmWRKY39]	MELO3C002202 [CmWRKY2]	0.714	0.958	0.917
MELO3C009302 [CmWRKY21]	MELO3C003140 [CmWRKY5]	0.185	0.64	0.41
MELO3C010057 [CmWRKY22]	MELO3C005937 [CmWRKY8]	0.036	0.589	0.347
MELO3C014066 [CmWRKY28]	MELO3C009302 [CmWRKY21]	0.098	0.702	0.493
MELO3C023436 [CmVQ23]	MELO3C007409 [CmWRKY14]	0.153	0.793	0.629
MELO3C020489 [CmWRKY47]	MELO3C016281 [CmWRKY34]	0.143	0.806	0.65
MELO3C014066 [CmWRKY28]	MELO3C007278 [CmVQ7]	0.061	0.765	0.586
MELO3C007278 [CmVQ7]	MELO3C005937 [CmWRKY8]	0.054	0.638	0.407
MELO3C020963 [CmWRKY48]	MELO3C016281 [CmWRKY34]	0.068	0.579	0.336
MELO3C016281 [CmWRKY34]	MELO3C009127 [CmWRKY20]	0.137	0.783	0.614
MELO3C012635 [CmWRKY27]	MELO3C011295 [CmWRKY24]	0.093	0.655	0.428
MELO3C026740 [CmWRKY55]	MELO3C016281 [CmWRKY34]	0.245	0.914	0.836
MELO3C024787 [CmWRKY53]	MELO3C020963 [CmWRKY48]	0.076	0.695	0.484
MELO3C006081 [CmWRKY10]	MELO3C004409 [CmVQ5]	0.087	0.768	0.589
MELO3C017912 [CmWRKY42]	MELO3C011295 [CmWRKY24]	0.165	0.721	0.52
MELO3C015910 [CmWRKY33]	MELO3C007157 [CmWRKY13]	0.04	0.647	0.418
MELO3C017912 [CmWRKY42]	MELO3C016156 [CmVQ16]	0.071	0.565	0.319
MELO3C019494 [CmWRKY44]	MELO3C009629 [CmVQ11]	0.684	0.961	0.924
MELO3C017312 [CmVQ19]	MELO3C016947 [CmVQ18]	0.257	0.568	0.323
MELO3C014305 [CmWRKY30]	MELO3C007458 [CmWRKY15]	0.075	0.618	0.382
MELO3C026932 [CmWRKY56]	MELO3C009127 [CmWRKY20]	0.206	0.824	0.679
MELO3C009127 [CmWRKY20]	MELO3C007028 [CmVQ6]	0.115	0.761	0.579
MELO3C019076 [CmVQ21]	MELO3C017912 [CmWRKY42]	0.09	0.607	0.369
MELO3C024787 [CmWRKY53]	MELO3C009127 [CmWRKY20]	0.115	0.783	0.613
MELO3C011042 [CmVQ13]	MELO3C009302 [CmWRKY21]	0.183	0.735	0.54
MELO3C025686 [CmWRKY54]	MELO3C009629 [CmVQ11]	0.747	0.985	0.971
MELO3C006725 [CmWRKY11]	MELO3C005843 [CmWRKY7]	0.369	0.763	0.582
MELO3C009629 [CmVQ11]	MELO3C006078 [CmWRKY9]	0.27	0.636	0.405
MELO3C016337 [CmWRKY35]	MELO3C009629 [CmVQ11]	0.198	0.599	0.359
MELO3C019076 [CmVQ21]	MELO3C016156 [CmVQ16]	0.047	0.615	0.379
MELO3C014066 [CmWRKY28]	MELO3C007576 [CmWRKY17]	0.034	0.561	0.315
MELO3C024135 [CmWRKY51]	MELO3C007028 [CmVQ6]	0.05	0.551	0.304
MELO3C017157 [CmWRKY39]	MELO3C014305 [CmWRKY30]	0.312	0.596	0.355
MELO3C017584 [CmVQ20]	MELO3C009097 [CmWRKY19]	0.043	0.558	0.312
MELO3C024135 [CmWRKY51]	MELO3C020489 [CmWRKY47]	0.112	0.67	0.448
MELO3C019494 [CmWRKY44]	MELO3C014305 [CmWRKY30]	0.269	0.612	0.375
MELO3C026932 [CmWRKY56]	MELO3C007028 [CmVQ6]	0.215	0.821	0.674
MELO3C016966 [CmWRKY38]	MELO3C014134 [CmWRKY29]	0.067	0.594	0.352
MELO3C014134 [CmWRKY29]	MELO3C012484 [CmVQ14]	0.083	-0.684	0.468
MELO3C016337 [CmWRKY35]	MELO3C002202 [CmWRKY2]	0.15	0.562	0.316
MELO3C017157 [CmWRKY39]	MELO3C002675 [CmWRKY3]	0.751	0.995	0.989
MELO3C024787 [CmWRKY53]	MELO3C000030 [CmWRKY1]	0.085	0.784	0.615
MELO3C009629 [CmVQ11]	MELO3C005843 [CmWRKY7]	0.661	0.906	0.821
MELO3C014305 [CmWRKY30]	MELO3C006081 [CmWRKY10]	0.041	0.61	0.372
MELO3C026932 [CmWRKY56]	MELO3C007576 [CmWRKY17]	0.063	0.698	0.487
MELO3C015776 [CmWRKY32]	MELO3C013853 [CmVQ15]	0.154	0.669	0.448
MELO3C017584 [CmVQ20]	MELO3C015910 [CmWRKY33]	0.041	0.629	0.396
MELO3C020166 [CmWRKY46]	MELO3C016338 [CmWRKY36]	0.045	0.715	0.511
MELO3C016281 [CmWRKY34]	MELO3C007576 [CmWRKY17]	0.07	0.773	0.597
MELO3C025686 [CmWRKY54]	MELO3C016337 [CmWRKY35]	0.216	0.613	0.376
MELO3C025686 [CmWRKY54]	MELO3C014305 [CmWRKY30]	0.327	0.618	0.382
MELO3C019494 [CmWRKY44]	MELO3C006725 [CmWRKY11]	0.577	0.825	0.681
MELO3C006725 [CmWRKY11]	MELO3C006078 [CmWRKY9]	0.097	0.601	0.362
MELO3C016281 [CmWRKY34]	MELO3C003622 [CmWRKY6]	0.031	0.617	0.38
MELO3C016337 [CmWRKY35]	MELO3C002675 [CmWRKY3]	0.223	0.624	0.39
MELO3C006725 [CmWRKY11]	MELO3C002675 [CmWRKY3]	0.696	0.87	0.756
MELO3C016966 [CmWRKY38]	MELO3C007278 [CmVQ7]	0.068	0.643	0.414
MELO3C014305 [CmWRKY30]	MELO3C009629 [CmVQ11]	0.299	0.65	0.423
MELO3C025686 [CmWRKY54]	MELO3C006725 [CmWRKY11]	0.697	0.862	0.744
MELO3C026740 [CmWRKY55]	MELO3C007576 [CmWRKY17]	0.048	0.657	0.431
MELO3C006725 [CmWRKY11]	MELO3C004409 [CmVQ5]	0.241	0.909	0.826
MELO3C019076 [CmVQ21]	MELO3C011295 [CmWRKY24]	0.078	0.7	0.49
MELO3C014066 [CmWRKY28]	MELO3C012484 [CmVQ14]	0.046	-0.603	0.364
MELO3C026932 [CmWRKY56]	MELO3C024135 [CmWRKY51]	0.16	0.708	0.501
MELO3C005843 [CmWRKY7]	MELO3C002675 [CmWRKY3]	0.728	0.921	0.848
MELO3C017157 [CmWRKY39]	MELO3C006081 [CmWRKY10]	0.228	0.68	0.463
MELO3C019494 [CmWRKY44]	MELO3C006081 [CmWRKY10]	0.195	0.659	0.435
MELO3C020967 [CmWRKY49]	MELO3C014134 [CmWRKY29]	0.066	0.702	0.493
MELO3C009302 [CmWRKY21]	MELO3C006081 [CmWRKY10]	0.063	0.57	0.325
MELO3C010057 [CmWRKY22]	MELO3C007278 [CmVQ7]	0.052	0.709	0.502
MELO3C016694 [CmVQ17]	MELO3C007409 [CmWRKY14]	0.122	0.81	0.656
MELO3C017415 [CmWRKY40]	MELO3C004409 [CmVQ5]	0.032	0.64	0.41
MELO3C026740 [CmWRKY55]	MELO3C024135 [CmWRKY51]	0.191	0.745	0.556
MELO3C016281 [CmWRKY34]	MELO3C007028 [CmVQ6]	0.171	0.871	0.759
MELO3C017415 [CmWRKY40]	MELO3C016694 [CmVQ17]	0.053	0.738	0.545
MELO3C024135 [CmWRKY51]	MELO3C016281 [CmWRKY34]	0.084	0.615	0.378
MELO3C014134 [CmWRKY29]	MELO3C011042 [CmVQ13]	0.068	0.659	0.434
MELO3C004409 [CmVQ5]	MELO3C002202 [CmWRKY2]	0.49	0.813	0.662
MELO3C014134 [CmWRKY29]	MELO3C009302 [CmWRKY21]	0.081	0.694	0.482
MELO3C002611 [CmVQ1]	MELO3C000030 [CmWRKY1]	0.048	0.654	0.428
MELO3C026740 [CmWRKY55]	MELO3C009127 [CmWRKY20]	0.272	0.901	0.812
MELO3C023436 [CmVQ23]	MELO3C017415 [CmWRKY40]	0.108	0.716	0.513
MELO3C007409 [CmWRKY14]	MELO3C003622 [CmWRKY6]	0.055	0.748	0.559
MELO3C006081 [CmWRKY10]	MELO3C002202 [CmWRKY2]	0.177	0.685	0.47
MELO3C006078 [CmWRKY9]	MELO3C002675 [CmWRKY3]	0.3	0.648	0.419
MELO3C016694 [CmVQ17]	MELO3C009575 [CmVQ10]	0.034	0.556	0.309
MELO3C025686 [CmWRKY54]	MELO3C006081 [CmWRKY10]	0.237	0.678	0.46
MELO3C014066 [CmWRKY28]	MELO3C005937 [CmWRKY8]	0.034	0.625	0.391
MELO3C023436 [CmVQ23]	MELO3C003622 [CmWRKY6]	0.04	0.585	0.343
MELO3C016156 [CmVQ16]	MELO3C007470 [CmWRKY16]	0.134	0.801	0.642
MELO3C024787 [CmWRKY53]	MELO3C024135 [CmWRKY51]	0.047	0.564	0.319
